# Supplementary material for: Comprehensive Analysis of Ferroptosis Regulators in Lung Adenocarcinomas Identifies Prognostic and Immunotherapy-Related Biomarkers
Source: Front Mol Biosci. 2021 Mar 12;8:587436. doi: 10.3389/fmolb.2021.587436 (PMC7994623; doi:10.3389/fmolb.2021.587436)
Supplement: Supplementary file 2 [file table1.xlsx]

## Sheet: Sheet1
Ferroptosis regulators genes
ACSL4
AKR1C1
ALOX15
ALOX12
ATP5MC3
CARS
CBS
CD44
CHAC1
CISD1
CS
DPP4
FANCD2
GCLC
GCLM
GLS2
GPX4
GSS
HMGCR
HSPB1
CRYAB
LPCAT3
MT1G
NCOA4
NFE2L2
PTGS2
RPL8
SAT1
SLC7A11
SLC3A2
FDFT1
TFRC
TP53
EMC2
NOX4
NOX1
